# Supplementary material for: GPR126 is a specifier of blood-brain barrier formation in the mouse central nervous system
Source: J Clin Invest. 2024 Jun 6;134(15):e165368. doi: 10.1172/JCI165368 (PMC11290973; doi:10.1172/JCI165368)
Supplement: Supporting data values [file jci-134-165368-s060.xlsx]

## Sheet: fig.1B
Axin2 brain		Gpr126 brain					Axin2 Lung		Gpr126 Lung
Vehicle	Wnt3a	Vehicle	Wnt3a				Vehicle	Wnt3a	Vehicle	Wnt3a
1	3.16	1	1.5				1	9.28	1	0.96
0.84	2.85	0.76	1.53				1.05	6.38	1	0.45
0.81	2.71	0.67	1.33				0.84	9.13	0.78	0.88

## Sheet: fig1C
freshly isolated (f)BECs
Axin2			Gpr126
WT	dnTcf4		WT	dnTcf4
0.1472	0.0505		0.00528	0.00237
0.1273	0.0528		0.00483	0.00233
0.1269	0.0477		0.0044	0.00227
0.0937	0.0678		0.00444	0.00226
0.0864	0.0685		0.00398	0.00265
0.0846	0.0604		0.00399	0.00248
	0.0597			0.00226
	0.0545			0.00216
	0.0601			0.00241

## Sheet: fig1D
Quantification of relative Axin2 and Gpr126 expression in iBECs cultured alone or co-cultured with primary neonatal astrocytes, treated with either vehicle or Wnt-c59
Axin2					Gpr126
EC 48h	EC co 48h	Ec co wnt59			EC 48h	EC co 48h	Ec co wnt59 48h
0.0002194	0.0009735	0.0001648			0.015296	0.0291723	0.0097291
0.0002188	0.0009673	0.0001133			0.0124754	0.0248528	0.0093777
0.000225	0.0007277	0.0001317			0.0126478	0.0214882	0.0085628

## Sheet: fig1E
Gpr126 expression in freshly isolated (f)BECs from WT mice at different stages
E11	E13.5	E16	P2	P5	P8	P11	P15	P18	P24	P30	P90
0.0034	0.0031	0.005	0.0198	0.0097	0.0204	0.0339	0.0373	0.0505	0.0391	0.0262	0.0068
0.00341	0.0028	0.0055	0.0136	0.0076	0.0269	0.0214	0.037	0.0478	0.0342	0.0268	0.0071
0.00355	0.0034	0.0062	0.0106	0.0103	0.0207	0.0308	0.0345	0.0417	0.0335	0.0273	0.01

## Sheet: fig1G
Gpr126/Ve-cadherin ratios
p8	p11	p15	p18	p21	p30	Adult
1.46131	3.82778	5.22021	7.78798	3.16022	1.86478	1.56079
1.37009	3.53728	4.52086	8.1807	3.2172	1.69733	1.53608
1.19332	3.40464	3.86999	7.26685	2.87907	1.52257	1.37256

## Sheet: fig1I
RNA of Gpr126 (smRNA) per vessel area (#spots/mm2) in different brain regions
Olf Bulb					Striatum					Hypothalamus					Cortex					Cerebellum					Pons					Midbrain					Medulla
0.049	0.036				0.0624
0.0267	0.0388				0.0218
0.0527	0				0.0134
0	0.0327				0.0422	0.0315				0					0.0421	0.122	0	0.0406	0.0143	0.1421	0.022				0	0.0206				0.0173	0.0775	0.0333			0	0.0517
0	0.0325				0.0194	0				0.0167					0.0805	0.0547	0.0228	0.0069	0.1141	0.0434	0.0707				0.0194	0.0344				0.0149	0	0.0148			0.0596	0
0.0221	0.0198				0.0356	0.0625				0					0.0248	0	0.0153	0.0503	0	0.0143	0.1616				0.0107	0.0256				0	0.0156	0			0.0665	0
0.0751	0.0352				0	0				0					0.0341	0.0266	0.0263	0	0.0464	0.0183	0.1664				0.0368	0.0379				0.0206	0	0.0203			0	0.0245
0.0446	0.028				0	0.0179				0					0.0646	0	0	0	0.0211	0.1264	0.1119				0.0554	0				0	0.0392	0.0224			0.0226	0.0301
0	0.0383				0.0513	0				0.0153					0.0438	0	0.0122	0.0273	0	0.0966	0.0429				0	0				0.0647	0.0105	0.06			0.0113	0.0875
0	0.042				0.0834	0.015				0.033					0	0	0.0505	0.0483	0.0391	0.1669	0.0407				0.0333	0.0131				0.022	0	0.0276			0.0195	0.0426
0.0419	0				0.0257	0.0093				0					0.0091	0.0258	0	0.0369	0.0386	0.1352	0.1902				0	0.0225				0.0831	0.0408	0			0	0.0569
0.0196	0.0252				0	0				0.0155					0.0481	0.0198	0.0895	0.0462	0.0498	0.0799	0.1044				0.0164	0.0118				0.039	0.033	0			0.0707	0.0193
0.1196	0.0182				0.0522	0.0223				0					0.0272	0	0.0237	0.0482	0.0349	0.0544	0.0802				0.0281	0.0377				0.0421	0.0154	0.022			0.0168	0.0103
0	0.0335				0	0.0366				0.0058					0.028	0.0113	0	0.0456	0	0.0901	0.1086				0.065	0.0648				0	0.0252	0.0155			0	0.0499
0.0534	0.0336				0.0267	0.0574				0					0.0304	0.043	0.023	0.021	0.0305	0.0877	0.1505				0.0413	0				0.0195	0.0343				0.0387	0
0	0.0149				0.0084	0				0.0324					0.0301	0.0373	0.0379	0.0139	0.0167	0.2115	0.0818				0.0231	0				0.0456	0.0192				0.0202	0
0	0				0	0.0417				0.0191					0.0229	0.1644	0.0254	0	0.0246	0.1115	0.0098				0.0186	0.0256				0.0291	0.0188				0.0434	0.0542
0.0318	0.0207				0.0916	0.0694				0.0626					0	0	0.0168	0	0.0273	0.0386	0.0763				0.0214	0.0474				0.0393	0				0.0611	0.0132
0.0455	0.0163				0.0165	0.0392				0					0	0	0.0808	0.0243	0.0421	0.1298	0.1423				0.0193	0				0.0288	0.0422				0	0.0611
0.0235	0.0597				0	0.0185				0.0113					0	0	0.0626	0.0067	0.0155	0.022	0.0444				0.0379	0.4329				0.0162	0.0152				0	0
0	0.0325				0	0.0717				0					0.0244	0.0342	0.0404	0.0405	0	0.0271	0.1168				0.0275	0.0509				0.0307	0.016				0.0311	0
0.0505	0.0367				0	0				0.0539					0.0372	0	0.0148	0.01	0.0419	0.1117	0.0148				0.0685	0.0154				0.0242	0.009				0.0641	0.0543
0.0185	0.3453				0	0.0462				0					0.0452	0		0.0297	0.0302	0.1353	0.023				0.0143	0.0184				0.0128	0.0114				0.0384	0.0421
0	0.0385				0.0487	0.0517				0.0228					0	0		0.0189	0.028	0.1165	0.1306				0.0242	0.0507				0.0492	0				0	0.052
0.01	0.034				0.019	0.0182				0					0.0282	0.0271			0.0139	0.0469	0.1635				0.0446					0	0.0369				0.0284	0.0414
0.047	0				0.0498	0.0702				0.0096					0				0.0048	0.1378	0.1162				0.0183					0.0302					0.0172	0.0209
0.023	0.0296				0.0077	0.0194				0					0.032				0.0232	0.0548	0.048				0.0352					0					0.0359	0.0329
0.0254	0				0.0146	0.0136				0.0238					0.0154				0	0.1687	0.1114				0					0.5039					0	0
0.0245	0				0	0.0507				0.0134					0.0143					0.0315	0.0824				0.0408					0.0457					0.0365	0.0504
0.0364	0.0284				0.0487	0				0.0051					0.0337					0.039	0.0893				0.0216					0					0.0195	0
0.0203	0.0489				0	0.0529				0					0					0.1608	0.13				0.0189					0					0.1008	0
0.0192	0				0.0662	0.0316				0					0.0477					0.0366	0				0.0193					0					0.0356
0	0				0.0701	0.0164				0					0.0427					0	0.1339				0					0.0341					0.01
	0.018				0.0313	0				0					0.0806					0.1186	0.0375				0.0356					0.0279					0.0236
	0.0198				0	0.0284				0					0.016					0.0381	0.0263				0.0067					0.0145					0.052
	0.021				0.0555	0.0824				0.0238					0.0255					0.1819	0.0342				0.0088					0.0202					0.0201
	0.0261				0.006	0				0					0.0299					0.0275	0.0225				0.029					0.0211					0.0333
	0.0352				0.0202	0.0487				0					0.0092					0.0938	0.0484				0.0321					0.0464					0.0649
					0.0286	0.0492				0.0129					0					0.0378	0				0					0.0289					0.0563
					0.0108	0.0214				0.0236					0.0257					0.0062	0.0221				0					0.065					0.0421
					0.0097	0				0.0145					0.0447					0.0699	0				0					0.0311					0.0145
					0.0102	0				0.0114					0.0567					0.0094	0.069				0.021					0.0148					0.0552
					0.0465	0				0.0442					0.0404					0.0771	0.0164				0.0071					0					0.0593
					0	0.0453				0					0.0311					0.0809	0.0284				0					0.0254					0.0523
					0	0.0398				0.0276					0.0204					0.1378	0.0311				0.0557					0.013					0.012
					0	0.0334				0.0347					0.0748					0.0867	0				0.0329					0.0139					0.0137
					0.0049	0.0447				0					0.042					0	0				0.0089					0.0136					0
					0.027	0.0437				0.0246					0.0248					0.0276	0.0424				0					0.0199					0.0142
					0.0111	0				0.0169					0					0.1332	0				0.0388					0					0.0091
					0.0208	0.0703				0.0063					0					0.1469	0.0163				0.0302					0					0.0284
					0.0157	0.0462				0					0.0118					0.0132	0.012				0.0198					0.0063					0
					0.0244	0.0488				0.0289					0.0142					0.0425	0.0292				0.0247					0					0.0242
					0	0.0066				0					0					0.0121	0.026				0.011					0.0333					0.0282
					0.0165	0.0898				0					0.0236					0.1187	0				0.0161					0.0113					0.0227
					0.0283	0.0265				0.041					0					0.0948	0.0224				0					0.0631					0
					0.021	0.0054				0					0.0269					0.037	0.0273				0.0141					0.0092					0.034
					0					0.013					0					0.0796	0.0685				0.0502										0.0081
					0.0173					0					0.0306					0.1373	0.0328				0.043										0.0076
					0					0					0.0085					0.0406	0.0271				0.0259										0
					0.0133					0.0129					0					0.1106	0.0377				0.0119										0
					0					0.006					0					0	0.0405				0.0545										0.0175
					0					0.0162					0					0.063	0.0169				0.0122										0
					0					0					0.0902					0.0152	0.0117				0										0
					0					0					0.0094					0.0138	0.046				0										0.0137
					0					0.0153					0.0184					0.0913	0.0143				0.0045										0.0501
					0					0					0.0153					0.104	0				0										0
										0					0.0406					0.0526	0.0162				0.0151										0.0212
										0.0115					0					0.048	0.0091														0.0153
										0					0.0221					0.0865	0.0746														0
										0.0314					0					0.0294	0.0429														0.0243
										0.0093					0					0.0757	0														0.011
										0					0.0137					0	0.0842														0
										0					0					0.0616	0.0683														0.0201
										0.027					0.0181					0.0326	0.1082														0.0174
										0.01					0.0189					0.1028	0.0135														0
										0.0284					0.014					0.0195	0.0981														0.0175
										0.0247					0.0158					0.0217	0.0462														0.0249
										0.0257					0.0117					0.0666	0.0235														0
										0					0.0146					0.0134	0														0
										0.0485										0.0395	0														0.0206
										0.0124										0.1504	0.0301														0.0122
										0.0176																									0.0179
										0																									0
										0																									0.0352
										0.024																									0.0148
										0.0224																									0.1015
										0.0141																									0.0339
										0																									0
										0																									0.0089
										0																									0.0139
										0.0118																									0
										0																									0
										0																									0
										0.0066																									0.0117
										0																									0.0158
										0																									0
										0.0151																									0.007
										0																									0.0284
										0																									0.0189
										0.0181																									0.0424
										0.0055																									0.0106
										0.0267																									0.0407
										0.0036																									0.0488
										0.0082																									0.0561
										0.0077																									0
										0																									0.024
										0																									0
										0																									0.0315
										0																									0
										0																									0.0259
										0.0169																									0
										0																									0
										0.0079																									0
										0																									0.0066
										0																									0
										0																									0.008
										0.0088																									0
										0																									0.0145
																																			0.0125
																																			0
																																			0.0065
																																			0
																																			0
																																			0
																																			0
																																			0

## Sheet: fig2C
Fold differences in Gpr126 mRNA in freshly isolated brain endothelial cells at P18
WT	Gpr126iECKO
1	0.184642
1.25538	0.227453
1.13413	0.196683
1.25345	0.293265

## Sheet: fig2F
number of microcapillaries in the cortex of WT and Gpr126iECKO mice at P18 per area
WT per 10^5um^2	Gpr126iECKO per 10^5um^2
5.77821	2.89777
4.04475	4.55034
3.75584	4.30477
4.04475	3.68361
3.46693	3.46693
4.33366	2.88911
3.46693	3.75584
3.46693	2.02237
2.88911	2.31129
5.20039	2.88911
3.46693	2.31129
4.04475	2.6002
4.33366	2.88911
4.62257	2.88911
4.04475	2.02237
4.91148	2.6002
4.04475	3.17802
3.17802	2.6002
4.04475	2.88911
2.88911	2.31129
4.91148	2.02237
2.6002	2.31129
4.91148	3.75584
3.17802	4.33366
3.75584	3.17802
4.04475	2.6002
4.04475	2.88911
4.62257	2.6002
5.20039	2.31129
4.62257	3.46693
4.04475	3.17802
4.33366	2.02237
3.75584	3.46693
3.75584	3.75584
3.17802	3.46693
4.33366	2.88911
3.75584	2.6002
2.88911	2.88911
4.91148	1.73346
5.20039	2.31129
5.20039	3.46693
3.46693	3.75584
5.20039	1.15564
3.46693	1.15564
4.04475	1.73346
4.33366	1.73346
5.4893	2.6002
3.75584	1.73346
4.91148	4.62257
4.91148	3.17802
4.04475	2.31129
4.62257	1.44455
5.77821	2.6002
5.77821	3.17802
5.77821	3.75584
5.77821	2.88911
3.46693	2.31129
6.93386	2.88911
4.91148	3.46693
4.62257	2.88911
3.75584	2.88911
4.91148	2.88911
6.06712	2.88911
4.91148	2.31129
4.91148	2.6002
5.4893	3.46693
4.04475	2.6002
4.91148	2.6002
5.77821	2.31129
4.91148	2.6002
5.4893	2.31129
5.20039	3.75584
4.62257	2.6002
3.46693	6.06712
2.31129	1.73346
2.88911	5.20039
4.04475	7.22277
2.88911	4.33366
4.62257	2.02237
3.17802	2.6002
4.62257	3.75584
3.46693	2.88911
5.77821	3.17802
4.33366	2.88911
3.75584	6.35603
2.6002	4.62257
5.20039	5.20039
3.75584	4.91148
3.46693	4.91148
4.04475	5.20039
4.04475	4.62257
4.33366	2.02237
4.62257	4.33366
3.75584	4.33366
5.4893	4.62257
4.91148	6.35603
5.77821	4.33366
7.51168	4.04475
4.91148	4.91148
3.75584	3.75584
4.62257	4.33366
4.91148	3.17802
5.77821	4.62257
5.77821	4.62257
7.22277	6.93386
5.77821	4.91148
4.62257	4.33366
4.04475	3.46693
5.20039	4.33366
7.51168	5.20039
6.64494	2.88911
5.4893	5.20039
4.33366	4.33366
4.91148	3.17802
5.77821	4.91148
5.77821	3.17802
5.20039	2.6002
5.77821	4.04475
4.04475	3.75584
5.77821	3.75584
6.06712	4.62257
6.64494	5.77821
5.20039	4.62257
6.06712	3.46693
5.77821	3.75584
7.22277	3.75584
5.77821	4.91148
6.93386	3.75584
5.20039	3.46693
4.91148	3.75584
6.93386	2.02237
4.04475	2.02237
6.35603	3.17802
6.06712	2.88911
6.06712	4.33366
5.77821	5.20039
3.75584	4.33366
7.80059	4.04475
6.35603	4.62257
5.77821	4.33366
4.62257	5.20039
7.51168	4.62257
6.93386	2.6002
4.91148	4.33366
6.93386	4.33366
6.93386	4.62257
5.77821	4.04475
6.64494	3.46693
5.20039	5.4893
6.35603	4.04475
5.77821	2.88911
3.46693	3.17802
4.91148	4.91148
5.77821	4.04475
6.06712	4.33366
6.93386	5.20039
5.4893	5.77821
5.4893	5.20039
7.80059	5.20039
5.4893	4.62257
3.75584	2.88911
4.62257	4.04475
6.06712	5.77821
6.35603	6.35603
5.4893	4.33366
6.64494	3.17802
5.4893	6.64494
5.77821	4.33366
5.77821	4.62257
4.62257	4.62257
4.62257	4.91148
6.35603	4.04475
4.33366	3.46693
4.91148	2.88911
4.33366	3.75584
4.33366	5.20039
2.31129	4.33366
3.46693	6.06712
3.17802	5.20039
4.04475
3.46693
3.46693
3.17802
9.53405
4.04475
4.04475
4.62257
6.35603
6.93386
7.22277
5.4893
8.37841
4.04475
6.06712
5.77821
4.91148
3.46693
4.91148
5.77821
8.37841
8.66732
8.37841
7.80059

## Sheet: fig2E
Mean vessel width in different brain regions of WT and Gpr126iECKO mice at P18
	WT					Gpr126iECKO
Back Cortex	11.22	9.153	10.21	10.75	13.21	11.95	14.23	14.36	15.01	15.96
Bulb	9.898	9.504	8.95	12.41	15.95	12.54	12.8	13.97	13.53	18.52
Cerebellum	10.93	10.57	11.06	12.33	13.11	13.02	12.85	11.96	19.3	21.65
Front Cortex	10.76	10.15	10.27	12.19	11.14	13.02	13.45	15.21	16.28	15.27
Mid Brain	13.28	11.48	10.18	11.44	13.14	12.06	13.3	13.8	13.3	14.05
Striatum	11.25	11.36	11.09	11.94	13.05	13.08	12.25	13.65	14.38	15.18

## Sheet: fig2HIJK
fig H Diameter of capillaries measured on cross-sections of capillaries							fig.I Cross Diameter of longitudinally cut capillaries						fig.J Thickness of the endothelial cell in the peripheral zones							fig.K Thickness of the endothelium in the zone of the nucleus
WT	Gpr126 iECKO						WT	Gpr126 iECKO					WT	Gpr126 iECKO						WT	Gpr126 iECKO
6.38	14.4						4.36	3.15					351	186						2.37	1.48
2.28	11.9						4.82	3.02					450	311						2.02	0.868
4.4	10.5						5.32	3.86					471	250						1.37	0.962
3.39	13.9						5.08	5.1					495	194						1.45	1.22
3.28	14						3.94	4.71					297	250						1.38	1.68
5.97	12.4						6.18	12.2					355	194						1.18	1.46
9.12	7.13						4.38	9.82					544	258						0.975	0.945
4.02	6.44						4.16	4.24					424	218						0.865	1.16
6.47	4.88						4.88	3.14					339	190						1.49	1.39
3.29	6.14						5.48	3.54					415	200						1.63	1.33
4.13	6.85						4.16	9.27					525	270						1.4	1.25
3.15	4.46						3.18	8.58					252	214						1.56	1.02
4.03	6.36						3.61	9.13					550	204						1.37	0.91
4.25	6.03						2.81	8.38					331	271						1.28	1.2
7.06	5.88						4.51	6.8					241	339						1.92	1.35
4.16	4.08						4.03	6.23					291	218						2.07	0.79
4.27	3.74						5.19	5.65					438	210						1.75	1.35
5.31	7.15						5.4	5.29					312	198						1.35	1.39
4.2	5.68						4.45	4.38					226	192						1.11	1.14
3.59	5.61						4.23	5.94					646	149						0.854	1.09
3.11	5.65						3.41	7.94					741	173						1.33	0.96
6.08	6.81						2.67	10.4					531	205						1.05	1.22
4.35	7.21						4.23	11.2					841	221						1.26	1.46
4.82	5.54						9.53	13.8					749	293						1.03	1.52
3.58	5.86						6.78	10.8					749	253						1.16	1.43
3.27	5.07						9.19	5.78					428	238							0.848
3.76	6.43						8.16	10.1					528	148							0.975
5.51	4.67						4.35	10.7					612	211							0.817
5.75	4.45						6.44	12.5					513	205							0.713
4.55	3.77						5.5	12					295	233							1.35
3.59	5.34						5.14	17.2					351	178							1.11
2.65	5.02						8.84	12.7					301	146							1.17
4.2	4.75						7.99	12.6					386	205							1.09
5.44	4.51						7.65	13.2					323	345							0.978
4.41	5.27						4.08	12					281	453							1.01
3.08	5.89						5.58	10					278	206							1.34
4.05	5.47						4.83	4.28					368	237							1.25
5.7	5.6						3.79	4.93					434	339							1.01
3.2	6.03						7.21	5.75					459	226							1.17
5.46	5.56						5.03	6.27					514	313							1.23
4.45	4.86						4.55	6.41					484	236							1.44
2.02	4.97						4.39	5.37					343	294							1.39
2.85	12.4						4.72	5.27					348	209							0.729
3.3	15.6						3.58	5.13					289	269							0.992
6.38	13.5						3.9	5.25					355	521							0.825
3.84	15.6						4.17	6.3					653	159							1.58
4.12	13						4.38	6.97					395	194							1.42
4.74	14.3						3.9	12.04					391	254							1.09
4.03	5.44						6.78	5.13					265	429							1.05
4.28	5.2						8.16	5.57					235	357							0.887
	6.6																				1.47
	5.65																				0.767
	4.8																				1.17
	4.53																				1.48
	7.4																				1.21
	6.15																				0.684
	6.12																				1.14
	5.16																				1.25
	4.45																				1.46
	4.4																				0.745
	3.66																				0.961
	3.04																				1.01
	5.39																				1.39
	6.73																				1.05
	3.15																				1.85
	3.02																				2.08
	3.86																				1.48
	5.1																				1.85
	4.71																				1.59
	12.2																				1.08
	9.82																				1.29
	4.97																				1.49
	4.52																				1.34
	4.81																				1.17
	4.87																				1.05
	4.66																				0.985
	4.21																				1.08
	8.61																				0.803
	9.51																				1301
	8.17																				1.48
	9.19																				0.702
	6.6																				1602
	6.38																				1.2
	6.77																				0.972
	8.51																				1503
	6.81																				1.29
	6.75																				1.52
	6.35																				1.13
	8.41																				1.09
	7.65																				1.37
	6.51																				1.47
	6.47																				1.73
	6.1																				0.876
	3.25																				0.947
	2.85																				1.08
	3.08																				1.53
	3.15																				1.38
	6.77																				1.25
	8.77																				0.905
	6.84																				0.976
																					1.22
																					1.1
																					1.28
																					1.21

[truncated: 59 more sheets: fig2M, fig2O, fig2Q, fig3CDF, fig3H, fig3I, fig3KL, fig4B, fig4C, fig4D, fig4E, fig4G, fig4H, fig4JK, fig5D, fig5F, fig5H, fig5J, fig5L, fig5NO …]
